# Supplementary material for: HiNT: a computational method for detecting copy number variations and translocations from Hi-C data
Source: Genome Biol. 2020 Mar 23;21:73. doi: 10.1186/s13059-020-01986-5 (PMC7087379; doi:10.1186/s13059-020-01986-5)
Supplement: Supplementary file 2 — Datasets used in this study. [file 13059_2020_1986_MOESM2_ESM.xlsx]

## Sheet: Sheet1
Table S1. Datasets used in this study.
	Hi-C
	Data Source	Enzyme	Read Length	Total read pairs	Valid Pairs	HiNT cnv	OneD	HiCnv	HiNT background generation	HiNT translocated chromosomal pairs	HiNT translocation breakpoints
K562	GSE63525	MboI	101	1366228845	1133863403	X	X	X		X	X
GM12878	GSE63525	MboI	101	2991684906	2594556363	X	X	X	X
HelaS3	ENCSR693GXU	DPNII	50	3800840909	2362597892					X
LNCaP	ENCSR346DCU	HindIII	50	306489193	207833453	X	X	X		X	X
Panc1	ENCSR440CTR	HindIII	100	288978052	260862777	X	X	X		X	X
T47D	ENCSR549MGQ	HindIII	50	247702528	173576728					X
Caki2	ENCSR401TBQ	HindIII	100	323731060	262843995	X	X	X		X	X
MCF7	GSM1631185	HindIII	101	286286296	201069125	X	X	X		X	X
HMEC	GSE63525	MboI	96	538392678	436575599				X
HUVEC	GSE63525	MboI	101	732108988	528747951				X
IMR90	GSE63525	MboI	101	1535222082	1261095717				X
NHEK	GSE63525	MboI	101	1073207572	700360078				X
CHM13	T2T Consortium	MboI	150	416574483	294252078	X	X	X
	WGS
	Data Source	Total reads	Read Length	Sequencing Depth	BIC-seq CNV	Meerkat/Delly SV
K562	1000 genome	1496951975	100	50x	X	X
GM12878	CCLE-LCC	2670230160	101	85X	X
CHM13	SRX1082031	515911172	250	40X	X
LNCaP	SRR1977632	2446350717	100	80X	X
MCF7	SRX1705314	2417973135	100	80X	X
PANC-1	Dixon et al	1039782080	150	50X	X
Caki2	Dixon et al	943722010	150	45X	X
