# Supplementary material for: HiNT: a computational method for detecting copy number variations and translocations from Hi-C data
Source: Genome Biol. 2020 Mar 23;21:73. doi: 10.1186/s13059-020-01986-5 (PMC7087379; doi:10.1186/s13059-020-01986-5)
Supplement: Supplementary file 3 — Translocation breakpoints detected by both Meerkat and Delly. [file 13059_2020_1986_MOESM3_ESM.xlsx]

## Sheet: K562_filteredMeerkat_filteredDe
Table S2. Translocation breakpoints detected by both Meerkat and Delly.
Chromosomal	BP: chr12	BP: chr21	Supported read pairs	Supported Clipped Reads	BP: chr12	BP: chr21	Quality	PRECISE/
Pairs	(Meerkat)	(Meerkat)			(Delly)	(Delly)		IMPRECISE
chr10~chr20	38583666	23412861	21	2	38583666	23412862	PASS	PRECISE
chr5~chr6	27173757	106832746	16	9	27173757	106832746	PASS	PRECISE
chr5~chr6	110284081	136582615	7	10	110284081	136582615	PASS	PRECISE
chr9~chr22	134074585	17300238	171	69	134074584	17300238	PASS	PRECISE
chr3~chr9	155705202	131451935	19	18	155705203	131451932	PASS	PRECISE
chr6~chr16	382460	33428529	53	14	382461	33428528	PASS	PRECISE
chr6~chr16	38107295	78260007	18	3	38107296	78260010	PASS	PRECISE
chr17~chr20	21548316	25738055	25	9	21548317	25738055	PASS	PRECISE
chr7~chr21	151942404	11036737	26	17	151942404	11036733	PASS	PRECISE
chr19~chr20	33444265	26220635	25	3	33444266	26220632	PASS	PRECISE
chr3~chr10	48228180	87849332	56	22	48228179	87849332	PASS	PRECISE
chr3~chr10	163919285	36760444	38	17	163919282	36760446	PASS	PRECISE
chr3~chr7	49441527	135792200	24	1	49441526	135792199	PASS	PRECISE
chr4~chr7	95518743	46904662	25	1	95518740	46904659	PASS	PRECISE
chr9~chr13	134155523	108661410	107	50	134155524	108661409	PASS	PRECISE
chr1~chr19	38241383	11422016	54	2	38241383	11422016	PASS	PRECISE
chr1~chr19	168025732	24033178	37	2	168025732	24033178	PASS	PRECISE
chr1~chr17	88972825	32064663	24	8	88972826	32064663	PASS	PRECISE
chr3~chr12	49441528	86120305	36	8	49441528	86120305	PASS	PRECISE
chr12~chr21	22711222	25504959	10	2	22711223	25504959	PASS	PRECISE
