# Supplementary material for: HiNT: a computational method for detecting copy number variations and translocations from Hi-C data
Source: Genome Biol. 2020 Mar 23;21:73. doi: 10.1186/s13059-020-01986-5 (PMC7087379; doi:10.1186/s13059-020-01986-5)
Supplement: Supplementary file 4 — Translocation breakpoints identified by both Hi-C and WGS. [file 13059_2020_1986_MOESM4_ESM.xlsx]

## Sheet: Sheet1
Table S3. Translocation breakpoints identified by both Hi-C and WGS
Chromosomal	BP: chr12	BP: chr21	Supported	BP: chr12	BP: chr21	Supported read pairs	Supported Clipped Reads	BP: chr12	BP: chr21	Quality	PRECISE/
Pairs	(HiNT)	(HiNT)	Clipped Reads	(Meerkat)	(Meerkat)			(Delly)	(Delly)		IMPRECISE
chr12~chr21	22711223	25504958	1	22711222	25504959	10	2	22711223	25504959	PASS	PRECISE
chr6~chr16	38107296	78260008	4	38107295	78260007	18	3	38107296	78260010	PASS	PRECISE
chr9~chr13	134155524	108661411	56	134155523	108661410	107	50	134155524	108661409	PASS	PRECISE
chr3~chr10	48228179	87849333	27	48228180	87849332	56	22	48228179	87849332	PASS	PRECISE
chr9~chr22	133600000	16400000	0	134074585	17300238	171	69	134074584	17300238	PASS	PRECISE
	-134600000	-17400000
chr1~chr18	107318992	24764327	2	107318992	24764327	13	3	-	-	-	-
chr9~chr22	133607147	23632742	111	-	-	-	-	133607147	23632737	PASS	PRECISE
