# Supplementary material for: HiNT: a computational method for detecting copy number variations and translocations from Hi-C data
Source: Genome Biol. 2020 Mar 23;21:73. doi: 10.1186/s13059-020-01986-5 (PMC7087379; doi:10.1186/s13059-020-01986-5)
Supplement: Supplementary file 5 — Translocation breakpoints identified by HiNT in K562 cells. [file 13059_2020_1986_MOESM5_ESM.xlsx]

## Sheet: SupplementaryTable3
Table S5. Translocation breakpoints identified by HiNT in K562 cells
chrom1	region1	breakpoint1	chrom2	region2	breakpoint2	supportRead1	supportRead2	supportReadTotal	RankProduct(p-value)
chr9	133700000_134700000	134155524	chr13	108100000_109100000	108661411	2	54	56	0
chr5	49400000_49600000	-	chr6	37700000_37900000	-	0	0	0	0
chr5	50300000_50500000	-	chr6	37800000_38000000	-	0	0	0	0
chr9	134100000_134300000	-	chr13	81400000_81600000	-	0	0	0	0
chr9	134100000_134300000	-	chr13	90400000_90600000	-	0	0	0	0
chr9	134100000_134300000	-	chr13	94000000_94200000	-	0	0	0	0
chr3	47800000_48800000	48228179	chr10	87400000_88400000	87849333	10	17	27	6.25e-05
chr13	108500000_108700000	-	chr22	23600000_23800000	-	0	0	0	6.25e-05
chr13	81400000_81600000	-	chr22	16800000_17000000	-	0	0	0	6.25e-05
chr13	81400000_81600000	-	chr22	23600000_23800000	-	0	0	0	6.25e-05
chr13	90400000_90600000	-	chr22	16800000_17000000	-	0	0	0	6.25e-05
chr13	90400000_90600000	-	chr22	23600000_23800000	-	0	0	0	6.25e-05
chr13	94000000_94200000	-	chr22	16800000_17000000	-	0	0	0	6.25e-05
chr13	94000000_94200000	-	chr22	23600000_23800000	-	0	0	0	6.25e-05
chr6	37700000_38700000	38107296	chr16	77800000_78800000	78260008	2	2	4	0.000234
chr6	16700000_16900000	-	chr16	85600000_85800000	-	0	0	0	0.000234
chr12	22300000_23300000	22711223	chr21	25100000_26100000	25504958	1	0	1	0.000687
chr9	133200000_134200000	133607147	chr22	23200000_24200000	23632742	49	62	111	0.000703
chr9	133600000_134600000	134013904	chr22	16400000_17400000	16903464	0	1	1	0.000703
chr3	137900000_138900000	138384665	chr18	23100000_24100000	23674018	0	1	1	0.00131
chr3	138300000_138500000	-	chr18	24500000_24700000	-	0	0	0	0.00131
chr3	138300000_138500000	-	chr18	24800000_25000000	-	0	0	0	0.00131
chr1	54800000_55800000	55192013	chr18	23000000_24000000	23487685	2	3	5	0.0015
chr1	106900000_107900000	107318992	chr18	24600000_25600000	24764327	1	1	2	0.0015
chr1	142500000_142700000	-	chr18	39500000_39700000	-	0	0	0	0.0015
chr1	55200000_55400000	-	chr18	22000000_22200000	-	0	0	0	0.0015
chr2	149300000_149500000	-	chr22	17200000_17400000	-	0	0	0	0.00305
chr2	149300000_149500000	-	chr22	22800000_23000000	-	0	0	0	0.00305
chr2	149300000_149500000	-	chr22	23600000_23800000	-	0	0	0	0.00305
chr3	76100000_76300000	-	chr13	90400000_90600000	-	0	0	0	0.00422
chr6	135800000_136000000	-	chr18	24500000_24700000	-	0	0	0	0.00484
chr13	81400000_81600000	-	chr21	9600000_9800000	-	0	0	0	0.00487
chr4	48800000_49800000	49157338	chr9	20300000_21300000	20752218	2	1	3	0.006
chr9	20700000_20900000	-	chr16	32400000_32600000	-	0	0	0	0.00825
chr2	89200000_89400000	-	chr9	133600000_133800000	-	0	0	0	0.00928
chr4	49600000_49800000	-	chr13	81400000_81600000	-	0	0	0	0.0132
chr4	49000000_49200000	-	chr18	39500000_39700000	-	0	0	0	0.0242
chr4	49600000_49800000	-	chr18	39500000_39700000	-	0	0	0	0.0242
chr13	90400000_90600000	-	chr14	19000000_19200000	-	0	0	0	0.0443
chr13	94000000_94200000	-	chr14	19000000_19200000	-	0	0	0	0.0443
