# Supplementary material for: HiNT: a computational method for detecting copy number variations and translocations from Hi-C data
Source: Genome Biol. 2020 Mar 23;21:73. doi: 10.1186/s13059-020-01986-5 (PMC7087379; doi:10.1186/s13059-020-01986-5)
Supplement: Supplementary file 6 — Details of breakpoints between chr3 and chr18. [file 13059_2020_1986_MOESM6_ESM.xlsx]

## Sheet: Sheet1
Table S5. Details of breakpoints between chr3 and chr18
Chromosomal	region: chr3	BP: chr13	region: chr18	BP: chr18	Supported	FISH Validated Breakpoint Region
Pairs					cliiped Reads
chr3~chr18	137900000-138900000	138384665	23100000-24100000	23674018	1	chr3: 137718842-161717788 chr18: 23579964-24579964
chr3~chr18	138300000-138500000	-	24800000-25000000	-	0
chr3~chr18	138300000-138500000	-	24500000-24700000	-	0
